# Supplementary material for: Inference of differential key regulatory networks and mechanistic drug repurposing candidates from scRNA-seq data with SCANet
Source: Bioinformatics. 2023 Oct 20;39(11):btad644. doi: 10.1093/bioinformatics/btad644 (PMC10628438; doi:10.1093/bioinformatics/btad644)
Supplement: btad644_Supplementary_Data [file btad644_supplementary_data.zip › Supplementary File 5.xlsx]

## Sheet: Sheet 1 - genes_frequency_df (3
Modules	n_genes	genes
M1	45	["Tsga10", "Ankrd44", "Fzd7", "Adam23", "Chpf", "St8sia4", "Serpinb5", "Tnks1bp1", "Bdnf", "Thbs1", "Slc9a7", "Grpr", "Prkab2", "Zfp618", "Slc9a1", "Acox3", "Fbrsl1", "Cux2", "Cdk8", "Mical2", "Syn3", "Esyt1", "Trmt9b", "Atxn1l", "Rgl3", "Cdon", "AW551984", "Usp43", "Cfap52", "Cd83", "Gm4117", "Itga2", "Ccdc85c", "Cyth4", "Fam83f", "A930003A15Rik", "Tmem44", "Zdhhc14", "Sstr5", "Gm11131", "L3mbtl…
M10	55	["A430110L20Rik", "Kcnk2", "2600014E21Rik", "Serping1", "Meis2", "Pcsk2", "Asic5", "Gm26691", "Cxxc4", "Ak5", "Pm20d2", "Ror1", "Igfbp7", "Hcar2", "Nupr1l", "Rasl11a", "Pdx1", "Ghrl", "Gm26826", "Lmo3", "Iapp", "Ppfibp1", "Tmtc1", "9330104G04Rik", "Cd177", "Ceacam10", "Th", "Arg1", "Gm40773", "Mboat4", "Kcnma1", "Izumo1r", "Gm29642", "Rasgrf1", "Trf", "Asgr1", "Krt12", "Wipi1", "1110046J04Rik", "…
M11	58	["Fam135a", "Cps1", "Ptma", "Nuak2", "Cenpf", "Fam107b", "Cdca7", "Ccdc34", "Nusap1", "Dut", "Flrt3", "Ube2c", "Cldn2", "Ccna2", "Cenpe", "Clca3b", "Cdc20", "Cdca8", "Stmn1", "Cenpa", "Tbx3", "Gkn3", "Cdca3", "Klri2", "Kcne3", "Mki67", "Ifitm3", "Timp3", "Cdk4", "Hmgb2", "Gnl3", "Rgcc", "Olfm4", "Jaml", "Kif23", "Pclaf", "Ccnb2", "Impdh2", "Npm1", "Hmmr", "D930048N14Rik", "Slfn9", "Top2a", "Birc5…
M12	36	["March4", "Slc23a3", "Speg", "Plekha6", "Gm45447", "Fhdc1", "Insrr", "Trim45", "Gm12530", "S100pbp", "Ptpru", "Gm13054", "Gm8773", "9330182L06Rik", "Crmp1", "Hcar1", "Lrrn1", "Cd22", "C030029H02Rik", "Gm36543", "Lrrc3", "Abca7", "Wif1", "Zfpm1", "Ddhd1", "Carmil3", "Kbtbd7", "Kdm6b", "Doc2b", "Wsb1", "Asap1", "Scn8a", "Zeb1", "Gm9925", "Myrf", "Cd5"]
M13	36	["Sntg1", "Sphkap", "Gm28187", "Dapl1", "Cd44", "Nnat", "Klhl13", "Hs6st2", "Pls3", "Fabp5", "Fabp4", "Ntrk1", "Tspan2", "Cnr1", "Spaca1", "1110017D15Rik", "Tekt2", "Alpl", "Klra3", "Far2os1", "Spon1", "Pkib", "Mrln", "Efna2", "Igf1", "Synpr", "Gm48832", "Aebp1", "Gm12144", "Asgr2", "Gip", "Ccno", "Rad51ap2", "Lifr", "Arhgdig", "Sfrp5"]
M14	30	["Utp14b", "Myo3a", "Ltk", "Syn1", "1810062G17Rik", "Dnajb5", "Gm42918", "Nxph1", "Cyp2f2", "Lgals7", "Flt3l", "Tspan32", "Tspyl4", "Vsir", "Plk5", "Tmprss9", "B430010I23Rik", "Acta1", "Sorbs3", "Ccl4", "Cyth1", "Hist1h2ac", "Hist1h3a", "Rsph9", "Rftn1", "Efhb", "Epas1", "Eif2s3y", "Prelid3a", "Lrp5"]
M15	37	["Sema4c", "Tnr", "Gm5533", "Ldlrad3", "Tshz2", "Gabre", "Fndc5", "Gm21149", "Klhl8", "Dhdh", "Gm45486", "Gm16638", "Rsph4a", "Aldh1l2", "Grip1", "Il23a", "Gm15293", "Gdf15", "Map10", "Gm10371", "Lingo1", "4833445I07Rik", "Gm9888", "Slc16a11", "Sez6", "Hoxb9", "Copz2", "Stat5b", "Gm48682", "Ankrd31", "Nim1k", "Sstr3", "Pla1a", "Vmn2r108", "Trp53cor1", "Mdfi", "Sptbn2"]
M16	33	["Pid1", "Inhbb", "Fmo1", "Fmn2", "Pycr2", "Gad2", "Gatm", "Plcb4", "Nudt11", "Nudt10", "Ptger3", "Car8", "Anks6", "Grik3", "Crybb1", "Gm27033", "Moxd1", "Egr2", "Nek5", "Rhou", "4732419C18Rik", "Dennd4a", "Col6a5", "Dnah9", "5530401A14Rik", "Itgb3", "Pecam1", "Rbfox3", "Nrn1", "Eml1", "Gm49477", "Btg3", "Pacrg"]
M17	346	["Ptpn18", "Myo1b", "Hspd1", "Hspe1", "Sgpp2", "Tm4sf20", "Inpp5d", "Dgkd", "Bok", "Pigr", "Ikbke", "Ptprc", "Crb1", "Rgs2", "Rgs13", "Pla2g4a", "Ncf2", "Gm9530", "Soat1", "Suco", "Pea15a", "Atp1a2", "Usp6nl", "Itih5", "Pfkfb3", "Malrd1", "Nebl", "Fcna", "St6galnac6", "Rpl12", "Ptgs1", "Ifih1", "4833423E24Rik", "Ptprj", "Ehf", "Lpcat4", "Plcb2", "Phgr1", "Map1a", "Macrod2os1", "Ralgapa2", "Hck", …
M18	68	["Cnga3", "Map2", "Ecel1", "Mndal", "Kif5c", "Kcnb1", "Pex5l", "Maml3", "Tdo2", "Map9", "Col25a1", "AL805899.1", "Heyl", "Gm12981", "Gpr153", "Cfap69", "Rnf32", "Sfswap", "Gigyf1", "Fbln2", "Gm20696", "Zfp667", "Zim1", "Nova2", "Gm38979", "Usp35", "Atg16l2", "Galnt18", "Sowahc", "Spock2", "Pcbp3", "Shc2", "Cnn2", "Dtx3", "Mt4", "Zdhhc1", "Cenpj", "Bmp1", "Fbxl12", "Gm27162", "Ttc36", "Ppp2r3d", "…
M19	36	["Cd84", "Crp", "Atp8b4", "Gm37305", "F3", "Lpar3", "Cyp2j5", "Miat", "Tspan12", "Tril", "Fkbp14", "Pzp", "Gm38910", "D930028M14Rik", "Zfp383", "Apobr", "Onecut3", "Pla2g15", "Ccsap", "Kcnk16", "Ntm", "Gm29825", "Lyzl4", "3110004A20Rik", "Prl6a1", "Elovl2", "Pdlim7", "Gm27153", "A430088P11Rik", "Krt79", "Adamts5", "Tff2", "Pgc", "Mc4r", "Cpn1", "Habp2"]
M2	126	["Trpa1", "Rnf149", "Irs1", "Lypd1", "Nfasc", "Glul", "Rasal2", "Pappa2", "Fmo2", "F5", "Pcp4l1", "Vim", "Ass1", "Hc", "Upp2", "Ccdc148", "Pkp4", "Platr26", "Rapgef4", "Tgm5", "Id1", "Epb41l1", "Ptprt", "R3hdml", "Wfdc6b", "Clcn5", "Taf1", "Diaph2", "Tceal8", "Bex1", "Sh3kbp1", "Fndc3b", "Lmna", "S100a14", "Reg4", "Slc39a8", "Glipr2", "Fsd1l", "Cyp2j12", "Slc5a9", "Tmem53", "Fabp3", "Man1c1", "Ki…
M20	51	["Kctd18", "5730419F03Rik", "Taf1a", "Kcnt1", "Asb6", "Tcp11l1", "Rassf2", "Ninl", "Armcx4", "Gprasp1", "Kantr", "Mospd2", "Fnip2", "Ctsk", "Hist2h3c1", "Sgip1", "Gm26615", "Chd5", "Mterf1a", "Btbd8", "Nyap1", "Zfp157", "Zc3hav1l", "Lypd3", "Hamp2", "Cpt1c", "Gm35082", "Gdpd3", "Cbarp", "Mdm1", "Blk", "Serp2", "Thy1", "Tmem25", "Cspg5", "Nbeal2", "Trim16", "Abca5", "Baiap2", "Asb13", "Itga1", "Do…
M21	33	["Atf6", "Apbb1ip", "Myo3b", "Ttn", "Slc20a1", "Prkci", "Ggh", "Dpp6", "Fgfr3", "Srrm3", "Plxnd1", "Itfg2", "Meis3", "Srgn", "Pcsk4", "Fam155a", "Dcun1d2", "Defa30", "Defa17", "Tmem59l", "Nr1d2", "Grik4", "Xcr1", "Zfp287", "Hist1h1d", "6720427I07Rik", "Gm35019", "Pkhd1l1", "Tfcp2", "CT030665.2", "Lta", "Ldlrad4", "Ms4a4c"]
M22	186	["Kcnb2", "Il18r1", "Fev", "Cryba2", "Ptprn", "Resp18", "Itm2c", "Kif1a", "Sned1", "Pam", "1810006J02Rik", "Nav1", "Lmx1a", "Pbx1", "Rgs7", "Sdccag8", "Parp1", "Ccdc3", "Camk1d", "Olfm1", "Gm13373", "Slc38a11", "Scn3a", "Pde11a", "Neurod1", "C1qtnf4", "F2", "Syt13", "Trp53i11", "Rcn1", "Scg5", "Disp2", "Eid1", "Prnp", "Chgb", "Snap25", "Insm1", "Nkx2-2", "Gdap1l1", "Myt1", "Pcsk1n", "B630019K06Ri…
M23	40	["Mybl1", "C130026I21Rik", "Slamf6", "Cr2", "Ggta1", "Pak3", "6330562C20Rik", "BC028528", "Lrp8", "Laptm5", "Cd52", "Gm13012", "A430078I02Rik", "Siglecg", "5430431A17Rik", "Cd37", "Coro1a", "Lsp1", "Cep85l", "Arhgap45", "Wdfy4", "Rnase6", "Hcn4", "Ebf1", "Wscd1", "Hoxb8", "Cd79b", "Mef2c", "Ighm", "Ly6d", "Ly6a", "Foxred2", "Mfng", "Mapk11", "H2-DMb2", "H2-Eb2", "Ttbk1", "Ms4a1", "Gldc", "Mirt1"]
M24	41	["Idh1", "Marc2", "Bpnt1", "G0s2", "Glod5", "Maob", "Aadac", "Bche", "Atp1a1", "Gstm3", "Hadh", "Adh6a", "Plin2", "Paqr7", "Cda", "Ugt2b5", "Ugt2a3", "Hsd17b13", "Reg1", "Mgst1", "Cox7a1", "Aqp11", "Chp2", "Smlr1", "Hkdc1", "Gna11", "Slc39a5", "Ccl25", "Ces1e", "Ces1f", "Ces2g", "Slc7a8", "Il18", "Gm3776", "Me1", "Acy1", "Slc26a3", "Arg2", "Mylk", "Fahd1", "Ms4a18"]
M25	34	["Unc80", "Plxna2", "Car2", "Gm37170", "Gm42722", "Gm17354", "Asap3", "Samd11", "Dok1", "2810454H06Rik", "Gm30524", "Pnmal1", "Sptbn4", "Gm44702", "D430042O09Rik", "Zfr2", "Mt3", "Cbfa2t3", "Mst1r", "BC049762", "Ccdc92b", "Mpp2", "Ccdc103", "Rab37", "Lyst", "Rnf144a", "Asb2", "Rad1", "Kcns2", "Ptp4a3", "Airn", "Rnf39", "Nrg2", "Ctsw"]
M3	83	["Ikzf2", "Agap1", "Zcchc2", "Tmcc2", "Fasl", "Nectin4", "Gm26670", "Etl4", "Tsc1", "Cerkl", "Zfp408", "Tubgcp4", "Sash3", "Cltrn", "P2ry13", "Tmem131l", "Arhgef38", "Cyr61", "Gem", "Gm13305", "Trim14", "Orm3", "Ahdc1", "Sytl1", "Pla2g2c", "Arhgef10l", "Uchl1", "Brdt", "Sgsm1", "Selplg", "Cit", "Clip1", "Adgrd1", "Trrap", "Gm5577", "Plxna1", "Ret", "Mzf1", "Pnmal2", "Ffar1", "Kcnc3", "Stxbp5", "P…
M4	371	["Slc9a2", "Stk17b", "Dnpep", "Alpi", "Lrrfip1", "Rnf152", "Tmem37", "Lct", "Dennd1b", "Sec16b", "Tstd1", "Flvcr1", "Lpgat1", "Lamb3", "Nudt5", "Cubn", "Rxra", "Slc27a4", "Stom", "Ly75", "Dpp4", "Osbpl6", "Cat", "Bbox1", "Slc5a12", "Sord", "Slc27a2", "Mall", "Slc52a3", "Mafb", "Sgk2", "Slc35c2", "Ptk6", "Maoa", "Xiap", "Xpnpep2", "Rap2c", "Slc6a8", "Mpp1", "Gk", "Gdpd2", "2010106E10Rik", "Ace2", …
M5	1624	["Cpa6", "Pkhd1", "Il17a", "Gm28836", "Gm37724", "Arhgef4", "Arid5a", "Rev1", "Slc9a4", "Tgfbrap1", "8430432A02Rik", "Col5a2", "Slc40a1", "4933411E06Rik", "Stat1", "Coq10b", "Boll", "Mpp4", "Ctla4", "Creb1", "Plekhm3", "Fn1", "Igfbp5", "Catip", "Cyp27a1", "Cdk5r2", "Tmem198", "Slc4a3", "Ccl20", "Sp100", "Gpr55", "Gm28100", "Gm28626", "Akp3", "Efhd1", "Spp2", "Prlh", "Per2", "Aqp12", "Gm10550", "G…
M6	79	["Acsl3", "Stk25", "Nckap5", "Cd55", "Ier5", "Uap1l1", "Fam102a", "Itgb6", "Itgav", "Gm14137", "Duox2", "Duoxa2", "Slc28a2", "Smox", "Ada", "Pmepa1", "Gpr160", "Sprr2a3", "Sprr2b", "Tuft1", "Magi3", "Clca4a", "Bmp8b", "Sfn", "Fosl2", "D5Ertd579e", "Pgm1", "Nipal1", "Ccng2", "Rasgef1b", "Slc23a4", "Cidec", "Gprc5a", "Emp1", "Eps8", "Resf1", "Leng9", "Rab30", "Tmc7", "Tmc5", "Cend1", "Slc25a22", "F…
M7	366	["Rdh10", "2010300C02Rik", "Fhl2", "Mfsd6", "Spats2l", "Raph1", "B3gnt7", "Mlph", "Ramp1", "Ano7", "Gal3st2b", "Tfcp2l1", "Mgat5", "Ccnt2", "Btg2", "Inava", "Edem3", "Qsox1", "Tor3a", "Fam20b", "Ralgps2", "Itln1", "Mptx1", "Tmem63a", "Capn2", "Capn8", "Mia3", "Hhipl2", "Atf3", "Entpd8", "Lrrc26", "Sec16a", "Gpr107", "Stxbp1", "Gsn", "Nek6", "Galnt5", "Galnt3", "Ssfa2", "Dnajc10", "Creb3l1", "Slc3…
M8	116	["Xkr4", "Cspp1", "Il18rap", "Tmem182", "Tmem237", "Hjurp", "Atp2b4", "Apoa2", "Dusp10", "Cacnb2", "Abca2", "Ier5l", "Gcg", "Fap", "Itga4", "Cd59a", "Foxa2", "Napb", "Plcg1", "Wfdc8", "Lancl3", "Gpr119", "Cnksr2", "Rai2", "Pkia", "Gucy1a1", "Hist2h3c2", "Nfkb1", "Triqk", "Enho", "Tnfsf15", "C1qa", "Sh2d5", "Gabrd", "Kcnk3", "Nfxl1", "Nmu", "Cplx1", "Mettl27", "Vps50", "Pdk4", "Pax4", "4921507P07R…
M9	70	["Scg2", "Dner", "4933407L21Rik", "Rgs4", "Kcnj3", "Nr4a2", "Pax6", "Syp", "Pim2", "Smarca1", "Arx", "Maged1", "Mum1l1", "Mageh1", "Ubqln2", "1110032F04Rik", "Riiad1", "Gm30648", "Kif12", "Pla2g2d", "Pclo", "Cnot6l", "Rflna", "Scarb1", "Stx1a", "H1fx", "Itpr1", "Aplp1", "Abcc8", "Isg20", "Soga3", "Rfx6", "Sorbs2", "Slc25a4", "Cpe", "Gch1", "Trim35", "Nefm", "Klhl31", "Hmgn3", "Klhdc8b", "Cck", "M…
