# Supplementary material for: Inference of differential key regulatory networks and mechanistic drug repurposing candidates from scRNA-seq data with SCANet
Source: Bioinformatics. 2023 Oct 20;39(11):btad644. doi: 10.1093/bioinformatics/btad644 (PMC10628438; doi:10.1093/bioinformatics/btad644)
Supplement: btad644_Supplementary_Data [file btad644_supplementary_data.zip › Supplementary file 3.xlsx]

## Sheet: Sheet 1 - genes_frequency_df (2
Modules	Number of genes	Genes
M1	58	["IGHV3-23", "IGHM", "IGKV4-1", "IGLV3-21", "IGLV3-25", "IGHV3-20", "TRBV4-2", "IGKV1-27", "TRBV24-1", "IGHV2-70", "IGHD", "MKI67", "TCL1A", "TRAV8-1", "CXCL13", "IGKV6D-21", "TPX2", "CCNA2", "TRAV39", "IGKV1D-17", "IGLV4-60", "FEN1", "SLC38A5", "FAM129C", "PTP4A3", "AIRE", "TROAP", "KRT86", "TRPM4", "AL139020.1", "CD19", "NASP", "HIST1H2BH", "KRT81", "KLRG1", "GATA3-AS1", "CCNE1", "TRGV11", "CYP…
M10	30	["PPBP", "TRAV13-2", "PF4", "IGKV1OR2-108", "LINC01781", "HIST1H3B", "CD9", "MYL9", "C12orf75", "NCAPG", "APOD", "NRGN", "CLEC1B", "CMTM5", "MPIG6B", "IGSF10", "COCH", "ITGA2B", "TMEM40", "PKHD1L1", "ESAM", "NEK2", "UGCG", "CNTNAP3B", "CLDN5", "AC092802.2", "PRG2", "TCERG1L", "C2orf88", "XIRP2"]
M11	90	["IGHV5-51", "IGLV1-51", "IGLV1-40", "HSPA6", "SPP1", "TRAV20", "MT1H", "HSPA1B", "HSPA1A", "PLK1", "AQP3", "FN1", "GATA2", "TRAV2", "DUSP4", "HSPD1", "MARCO", "SPINK1", "RGS16", "BANK1", "ADM", "MRC1", "CRYAB", "COL4A2-AS2", "GADD45G", "MDK", "SGK1", "NR4A1", "HSPE1", "OSM", "TXNDC11", "CHAC2", "ELL2", "SAMD7", "ABCA1", "SSPN", "NUPR1", "KCNMA1", "PPIF", "HSP90AA1", "CHAF1A", "SERPINE1", "CACYBP…
M117	118	["IGHV1-2", "IGLV1-44", "IGHV3-43", "TRBV7-2", "DERL3", "IGKV1-16", "IGKV1-8", "TRBV7-9", "ITM2C", "TRAV38-2DV8", "CCND2", "TRBV19", "CXCL9", "HIST1H1B", "HDC", "TRAV17", "TRAV16", "CD79A", "CCNB1", "ASS1", "IRF4", "HSPA5", "TRAV4", "CYTL1", "TRBV7-4", "BIK", "TRAV35", "MYOM2", "LMNA", "THBS1", "PRDX4", "RGCC", "C1QTNF4", "CLSPN", "LTF", "CRELD2", "CHAC1", "PROK2", "GZMH", "SHCBP1", "CDKN1A", "CK…
M12	63	["C1QA", "IGLV3-9", "IGLV3-27", "IGHV2-26", "TRAV23DV6", "PTGDS", "TRAV29DV5", "IGLV3-22", "SPIC", "IGHV5-78", "RRAD", "RGS13", "ANKRD22", "TCL1B", "RALGPS2", "HIST1H2AH", "TKTL1", "TIMD4", "CAVIN2", "BMP8B", "MLEC", "AURKA", "RTKN2", "STT3A", "SH2D1B", "CCDC50", "CDK6", "HIST1H3F", "HIST1H2AJ", "MSR1", "H1F0", "AIM2", "MYOF", "ALDH1A1", "PARP1", "RAD51AP1", "TP53INP1", "PRSS23", "BCL2L12", "LRR1…
M13	37	["G0S2", "IL1RN", "PLAUR", "S100P", "SMIM25", "VOPP1", "HCAR3", "LTB", "FCGR3B", "CD22", "HCAR2", "TNFSF15", "BASP1", "AC023157.3", "CXCL16", "TNFSF14", "LUCAT1", "BCL2A1", "MIR4435-2HG", "TREM1", "CMTM2", "IGSF6", "C3AR1", "PI3", "SLPI", "CSF1", "GLUL", "CSTB", "LGALS3", "PLPP3", "CREM", "SLC43A3", "FCGR1B", "RAB20", "HM13", "IL18BP", "ETV7"]
M14	93	["TRBV13", "IGHV3-49", "IGLV7-46", "FCER1A", "IGHV3-13", "IGKV1D-33", "TRAV21", "IGKV3-7", "GNLY", "IGHE", "POU2AF1", "IGHV3OR15-7", "IGHV1-14", "IGLV10-54", "NUSAP1", "RRM2", "SMIM24", "TRAV34", "AL133467.1", "LRRC26", "CXCR3", "PRF1", "CD8A", "GMPPB", "TRGV10", "IL3RA", "CD320", "PDLIM1", "TRGV4", "KIR2DL4", "PTCRA", "PKIB", "RHEX", "HMGB3", "FCRLA", "NDC80", "FOLR2", "CDO1", "PTX3", "BLK", "LI…
M15	40	["IGHV4-31", "SEC11C", "TUBB", "ENHO", "XBP1", "SOX4", "TRAV24", "FOLR3", "LAMP5", "CENPU", "IGFBP6", "TCF4", "NAPSA", "TUBA1C", "SPCS2", "CALU", "HIST1H2BC", "C1QBP", "DCTPP1", "UCK2", "SGO1", "SLC40A1", "SLC31A2", "UBE2S", "HILPDA", "TMEM107", "LINC02029", "AL390718.1", "SPOCD1", "AC243965.2", "SLC12A3", "RPN1", "PRMT1", "DCAF12", "IL18", "TCF19", "ADAM19", "AICDA", "LILRB5", "GSN"]
M16	46	["LYPD2", "TRBV5-5", "GZMB", "LILRA4", "FKBP11", "IDO1", "TOP2A", "HLA-DQA2", "SMC4", "DLGAP5", "CRHBP", "CDCA8", "FCRL5", "FCGR2B", "KIT", "GNG7", "CXCL14", "B9D1", "BAMBI", "FAM92B", "MIF", "RFC4", "CCL26", "ALYREF", "EBNA1BP2", "SSRP1", "ALG5", "UNG", "NT5DC2", "TMEM208", "CYP4F22", "TRAM2", "RARRES1", "AHCY", "RFPL4A", "GLRX5", "CTSD", "C1orf54", "ACRBP", "BATF3", "SCG3", "TPPP3", "LINC01588"…
M18	35	["IGHV4-4", "TRBV10-2", "CDC20", "MYBL2", "MT1E", "SPACA3", "IGKV1-37", "IGHV3-62", "GTSE1", "TRBV23-1", "IGLC6", "GNG3", "IGFBP2", "CHAD", "MND1", "VPREB1", "AL365226.2", "AZU1", "DIAPH3", "PBK", "AC246787.2", "PMCH", "TRAV8-5", "HHIP", "TMEM213", "KRTAP9-7", "HIST1H2BM", "UFL1-AS1", "EPO", "AC093503.2", "LINC02195", "ADORA1", "SLC16A9", "CDC25B", "IL21-AS1"]
M19	195	["IGKV2D-28", "IGHV1-69", "IGHV3-64", "TNFRSF17", "TRBV12-5", "IGLV8-61", "IGKV1D-43", "IGHV2-70D", "IGHV1-69-2", "IGHV3-41", "IGLV5-37", "IGKV1-33", "SCT", "IGHV1-67", "IL22", "TRDV3", "IGKV2D-40", "IGHV1-17", "DNTT", "IGKV2D-18", "IGHV3-38", "TRBV6-7", "KRT5", "IGHV3OR16-9", "IGHV1OR16-4", "TPSD1", "IGHV1-12", "IGKV1D-27", "CLEC9A", "IGHV1OR15-9", "IGLV3-12", "PRSS2", "IGLV3-24", "IGFL2", "EPCA…
M2	46	["IGHV6-1", "IGHV1-69D", "IGHV3-15", "HMOX1", "LMAN1", "MT1M", "PIM2", "ID3", "FGFBP2", "KPNA2", "KDELR2", "SNAI1", "ISOC2", "NME1", "KIR3DL2", "BLNK", "HIF1A-AS2", "HES1", "RPA3", "CDKN2A", "DERL1", "UAP1", "SLC4A10", "ADAM28", "GLDN", "TXNDC15", "ORM1", "CENPH", "SPC24", "ANKRD28", "IL1A", "DEFA4", "PLAU", "ZNF577", "CNMD", "TRIM58", "GGT5", "CTTNBP2", "PRDM8", "CXCL6", "TRAP1", "PREB", "OR8G1"…
M20	73	["MANF", "S100A9", "MYDGF", "PPIB", "S100A8", "SSR3", "S100A12", "PCNA", "PDIA6", "IL1R2", "LYZ", "H2AFZ", "DHFR", "SUB1", "HMGB2", "SPCS3", "EAF2", "NKG7", "HP", "UHRF1", "GAPDH", "CES1", "CST3", "CYP1B1", "CD68", "GAS6", "RPN2", "CD14", "ANP32E", "FCGR1A", "LST1", "FCN1", "HNRNPAB", "VCAN", "DCPS", "SEC61B", "SSR4", "AC020656.1", "ASGR2", "SERPINA1", "PLBD1", "TOR3A", "JPT1", "ATP5MC1", "SAT1",…
M21	137	["IGKC", "IGLV2-14", "IGHG2", "HBB", "IGHV3-21", "IGHV1-46", "IGHV3-11", "HBA2", "HBD", "HBA1", "IGHV4-55", "IGKV2-29", "TRBV11-2", "TRBV6-5", "TRBV3-1", "IGLV2-5", "IGKV1-12", "IGLV9-49", "IGHV3-69-1", "TRBV25-1", "IGKV2-26", "TRBV2", "IGLV7-43", "ALAS2", "AHSP", "TRBV10-1", "TRBV7-7", "TRDV1", "CPA3", "HBM", "IGHV3-73", "IGKV2D-24", "SPINK2", "TRAV6", "MS4A2", "TRAV8-6", "IGLV1-50", "TPSB2", "I…
M22	100	["IGKV1-39", "IGHV3-7", "AC233755.2", "IGHV3-48", "IGLVI-70", "IGKV1D-8", "AC233755.1", "UBE2C", "IGKV1-17", "IGHV3-74", "TRBV30", "IGHV1-24", "TRBV9", "IGLV5-45", "TRBV15", "MTRNR2L8", "IGHV3-71", "IGHV3-64D", "AVP", "TRAV12-3", "TRAV30", "TRBV11-3", "IGLV2-18", "IGLL1", "IGLC7", "TRAV38-1", "TRAV10", "TRBV6-4", "TRAV5", "TRAV12-1", "CLC", "IGKV2D-26", "TRBV21-1", "VSIG4", "IGKV1-13", "PCLAF", "…
M23	41	["IGHA2", "IGHV3-30", "IGKV3-11", "IGHV5-10-1", "IGHV4-61", "MZB1", "IGLV6-57", "TRBV6-6", "MS4A1", "AC141272.1", "LAG3", "TRAV22", "CENPF", "IGLV1-36", "TRAV25", "ZNF683", "FTL", "IGHV3-35", "CHPF", "MCM4", "HIST1H2BF", "HIST1H1D", "HIST1H1A", "TIGIT", "KLRC2", "PASK", "CCDC167", "KNL1", "PIF1", "CYP46A1", "DKK3", "FCER1G", "DMRT2", "CD7", "S100A11", "TRBV5-3", "SSTR2", "TNFRSF9", "EIF4A3", "HIS…
M24	46	["IGHG1", "IGHV4-39", "JCHAIN", "IGHV4-59", "IGLL5", "CXCL10", "IGLV1-47", "IGKV1-9", "TRBV10-3", "CCL8", "TRDV2", "IGKV1D-13", "CCL2", "CXCL11", "CTSL", "CCL7", "IGKV6-21", "TRAV36DV7", "TIMP1", "RGS1", "KLRC1", "KIR2DL1", "CAVIN1", "SLC25A4", "MCM6", "CTGF", "EMP1", "SCGB3A1", "AC015912.3", "IL4I1", "DTYMK", "DHRS9", "LAPTM4B", "HID1", "PLPP2", "CLEC3B", "ICAM1", "SARSCOV2", "HS3ST2", "SNAPC1",…
M25	111	["IGKV3-20", "IGHG3", "IGKV3D-20", "HIST1H4C", "IGKV1-6", "IGLV3-10", "HSP90B1", "IGKV2D-30", "IGKV1D-12", "IGKV5-2", "IGHV3OR16-13", "CLEC10A", "CD38", "PTTG1", "IGLV5-48", "TK1", "PDIA4", "BIRC5", "CCNB2", "SRM", "TRDC", "CLEC4C", "TNFRSF13B", "HMMR", "TUBB1", "CDKN3", "MPO", "GGH", "CDT1", "DUT", "RASD1", "TRGV8", "FRZB", "VPREB3", "EGR1", "SLC4A1", "DNAJB11", "NLRP7", "CDCA7", "SPC25", "LRRC5…
M26	75	["TRBV12-3", "CA1", "TRBV6-2", "STMN1", "TRAV19", "TRAV12-2", "CD1C", "TRAV26-2", "PLD4", "TRAV26-1", "TRAV8-2", "IFNG", "HRASLS2", "CENPM", "PHGDH", "MCM7", "SPON2", "CKS2", "METTL7B", "GZMA", "GMNN", "PHLDA1", "GEM", "PHLDA2", "CD27", "IL24", "IL32", "KLRD1", "IGHV3-72", "ID1", "ATF3", "HELLS", "CD1E", "HIST1H2BB", "LAIR2", "MCM3", "DEPP1", "PTMS", "CTLA4", "C19orf48", "MAL", "AC093390.2", "AL3…
M27	74	["IGKV3-15", "IGKV1D-39", "IGHV3-33", "IGKV2-30", "IGKV2-24", "IGHV1-3", "TRBV7-3", "TRBV4-1", "IGKV3D-15", "TRBV14", "TRBV20-1", "IGLV4-69", "TPM2", "TRAV9-2", "TRAV27", "TRAV1-1", "CDKN1C", "VMO1", "ACY3", "ASPM", "IGHV4-80", "IGHGP", "CENPE", "CCR9", "AC012236.1", "MSLN", "MEG3", "TRBV16", "AC245014.3", "PHF19", "HIST1H4H", "KIR3DL1", "CYP27A1", "AC007952.4", "CKB", "PERP", "KIF14", "PPP1R17",…
M3	64	["IGHV2-5", "TRBV5-4", "TRBV27", "IGKV1D-16", "XCL2", "GINS2", "SERPINF1", "GPR25", "IGKV2-4", "PPP1R14A", "HPGD", "CDCA3", "UBE2T", "TM4SF1", "EDN1", "MAD2L1", "KIR2DL3", "IGHV1-58", "CDCA2", "FXYD2", "HOPX", "KLK1", "TRGV7", "DNAJC9", "KIF15", "AC106882.1", "KIF20B", "FOXM1", "KLF1", "OIP5", "AL138963.3", "PROM1", "LINC02345", "LINC02362", "SRGAP2-AS1", "CLDN10", "CD40LG", "ZNF503", "FCRL6", "I…
M4	104	["TXNDC5", "IGHV3-66", "IGHV3-53", "TRBV5-6", "TRBV6-1", "TRBV18", "TRBV7-6", "TYMS", "TRAV13-1", "TUBA1B", "HLA-DQA1", "TRGV9", "UCHL1", "FAM30A", "HLA-DRA", "FCGR3A", "HLA-DPA1", "ABCB9", "TRAV8-3", "CD74", "TNFRSF18", "HLA-DQB1", "CALR", "HLA-DPB1", "ATF5", "MS4A7", "LGALS2", "HLA-DRB1", "FCER2", "HAMP", "HLA-DRB5", "CCL17", "PAICS", "RAN", "CTHRC1", "MMP19", "SLAMF7", "INHBA", "CCL22", "LILRB…
M5	67	["CCL4", "CXCL3", "CCL4L2", "CCL20", "CXCL1", "IL1B", "CCL3", "CXCL8", "CCL3L1", "CXCL2", "SERPINB2", "C15orf48", "IER3", "EREG", "CDK1", "AREG", "CSF3", "TNFRSF4", "CD70", "TNF", "TNFAIP6", "CH25H", "CCL5", "FTH1", "IL6", "PTGS2", "C11orf96", "CCL24", "TSC22D1", "PTGES", "SELENBP1", "EBI3", "OTUD1", "CA2", "IL2RA", "IL10", "EZH2", "SOD2", "IL7R", "CCR7", "C2CD4B", "CD72", "MIR155HG", "TRGV5", "E…
M6	52	["IGLC2", "IGHV1-18", "TRBV12-4", "TRBV28", "TRAV14DV4", "TRAV8-4", "GZMK", "MT1X", "IGKV7-3", "MS4A3", "PLPP5", "Z93241.1", "NUF2", "TACSTD2", "HIST1H3G", "MCM5", "MS4A4A", "CTSW", "NPR3", "RANBP1", "CSF2", "TRGV3", "DEPDC1B", "RAB13", "DRD4", "ADGRG1", "NPDC1", "MCEMP1", "IER5L", "TCF7L2", "BAALC", "RNASEH2A", "TIMELESS", "PSMA3", "SSR1", "TTN", "CXorf21", "HIST1H3C", "DCSTAMP", "LRG1", "TSACC"…
M7	59	["IGHV7-4-1", "IFI27", "APOBEC3A", "SERPING1", "MT2A", "IFIT2", "RETN", "IFITM3", "WARS", "ISG15", "TMEM176A", "TMEM176B", "IFIT1", "RNASE2", "UBE2J1", "IFI6", "TNFSF10", "IFIT3", "RRBP1", "RSAD2", "APOBEC3B", "TNNT1", "MARCKS", "RHOB", "LGALS3BP", "GBP1", "IRF7", "CALHM6", "DUSP6", "MX1", "OTOF", "TCN2", "NEXN", "HIST1H1C", "SIGLEC1", "HIST1H1E", "SAMD4A", "GMPR", "GTSF1", "FFAR2", "SPATS2L", "C…
M8	96	["IGLV3-19", "IGHV4-34", "IGLV3-1", "C1QB", "C1QC", "IGLV2-23", "MT1G", "TRBV5-1", "APOC1", "APOE", "RNASE1", "S100B", "CCL18", "TRAV3", "FABP5", "LINC01480", "SDF2L1", "XCL1", "TPSAB1", "CNRIP1", "KLHL14", "ZWINT", "TRAV40", "CLIC3", "HMGA1", "LGMN", "MMP7", "SDC1", "PSAT1", "SMPD3", "TREM2", "CD163", "HYOU1", "SRPRB", "FAM111B", "MS4A6E", "LINC01857", "FABP4", "IGF1", "PLA2G7", "IFIT1B", "MGLL"…
M9	50	["IGHA1", "IGLC3", "IGKV1-5", "IGLV2-11", "IGLV2-8", "IGHV4-28", "IGHG4", "TRBV11-1", "TRBV29-1", "IGKV3D-11", "IGKV2D-29", "PRSS57", "IGLV3-16", "CCR10", "AURKB", "PKMYT1", "DNASE1L3", "TRGV2", "ASF1B", "KLRB1", "SMC2", "TMEM106C", "CD79B", "KLRF1", "CEP55", "CENPW", "CHEK1", "PID1", "FBXO5", "AC084033.3", "AC005392.2", "MYC", "AKR1C1", "IMPDH2", "ANLN", "DEPTOR", "AL603756.1", "MAGED1", "ZDHHC1…
